# Supplementary material for: Biofilm-mediated antibiotic cross-protection: Acinetobacter baumannii-driven enhancement of Elizabethkingia anopheles
Source: Microbiol Spectr. 2026 Jun 16;14(7):e03349-25. doi: 10.1128/spectrum.03349-25 (PMC13340172; doi:10.1128/spectrum.03349-25)
Supplement: Data S2 — Antibiotic administration during hospitalization in 15 patients. [file spectrum.03349-25-s0002.xlsx]

## Sheet: Sheet1
Supplementary data 2. Antibiotic administration during hospitalization in 15 patients
P01	DAY1	DAY2	DAY3	DAY4	DAY5	DAY6	DAY7	DAY8							Legend: Antibiotic classes
																Carbapenems				Azoles
																Echinocandins				Oxazolidinones
																Polymyxins				Macrolides
																Cephalosporins				Tetracyclines
																Glycopeptides				Quinolones
P02	DAY1	DAY2	DAY3	DAY4	DAY5	DAY6	DAY7	DAY8	DAY9	DAY10	DAY11					Lipopeptides				Sulfonamides
																Nitroimidazoles				Aminoglycosides
																β-lactamase inhibitors				Fosfomycin
																Glycylcyclines				Polyenes
																Penicillins
															*1: The A. baumannii and E. anophelis strains isolated from this patient were used for subsequent in vitro experiments in this study.
P03	DAY1	DAY2	DAY3	DAY4	DAY5	DAY6	DAY7	DAY8	DAY9	DAY10	DAY11	DAY12	DAY13	DAY14	DAY15	DAY16	DAY17	DAY18	DAY19
*1P04	DAY1	DAY2	DAY3	DAY4	DAY5	DAY6	DAY7	DAY8	DAY9	DAY10	DAY11	DAY12	DAY13	DAY14	DAY15	DAY16	DAY17	DAY18	DAY19	DAY20	DAY21	DAY22	DAY23	DAY24	DAY25
P05	DAY1	DAY2	DAY3	DAY4	DAY5	DAY6	DAY7	DAY8	DAY9	DAY10	DAY11	DAY12	DAY13	DAY14	DAY15	DAY16	DAY17	DAY18	DAY19	DAY20	DAY21	DAY22	DAY23	DAY24	DAY25	DAY26	DAY27
P06	DAY1	DAY2	DAY3	DAY4	DAY5	DAY6	DAY7	DAY8	DAY9	DAY10	DAY11	DAY12	DAY13	DAY14	DAY15	DAY16	DAY17	DAY18	DAY19	DAY20	DAY21	DAY22	DAY23	DAY24	DAY25	DAY26	DAY27	DAY28	DAY29	DAY30
P07	DAY1	DAY2	DAY3	DAY4	DAY5	DAY6	DAY7	DAY8	DAY9	DAY10	DAY11	DAY12	DAY13	DAY14	DAY15	DAY16	DAY17	DAY18	DAY19	DAY20	DAY21	DAY22	DAY23	DAY24	DAY25	DAY26	DAY27	DAY28	DAY29	DAY30	DAY31	DAY32	DAY33	DAY34
P08	DAY1	DAY2	DAY3	DAY4	DAY5	DAY6	DAY7	DAY8	DAY9	DAY10	DAY11	DAY12	DAY13	DAY14	DAY15	DAY16	DAY17	DAY18	DAY19	DAY20	DAY21	DAY22	DAY23	DAY24	DAY25	DAY26	DAY27	DAY28	DAY29	DAY30	DAY31	DAY32	DAY33	DAY34
P09	DAY1	DAY2	DAY3	DAY4	DAY5	DAY6	DAY7	DAY8	DAY9	DAY10	DAY11	DAY12	DAY13	DAY14	DAY15	DAY16	DAY17	DAY18	DAY19	DAY20	DAY21	DAY22	DAY23	DAY24	DAY25	DAY26	DAY27	DAY28	DAY29	DAY30	DAY31	DAY32	DAY33	DAY34	DAY35	DAY36	DAY37	DAY38	DAY39
P10	DAY1	DAY2	DAY3	DAY4	DAY5	DAY6	DAY7	DAY8	DAY9	DAY10	DAY11	DAY12	DAY13	DAY14	DAY15	DAY16	DAY17	DAY18	DAY19	DAY20	DAY21	DAY22	DAY23	DAY24	DAY25	DAY26	DAY27	DAY28	DAY29	DAY30	DAY31	DAY32	DAY33	DAY34	DAY35	DAY36	DAY37	DAY38	DAY39
P11	DAY1	DAY2	DAY3	DAY4	DAY5	DAY6	DAY7	DAY8	DAY9	DAY10	DAY11	DAY12	DAY13	DAY14	DAY15	DAY16	DAY17	DAY18	DAY19	DAY20	DAY21	DAY22	DAY23	DAY24	DAY25	DAY26	DAY27	DAY28	DAY29	DAY30	DAY31	DAY32	DAY33	DAY34	DAY35	DAY36	DAY37	DAY38	DAY39	DAY40	DAY41
P12	DAY1	DAY2	DAY3	DAY4	DAY5	DAY6	DAY7	DAY8	DAY9	DAY10	DAY11	DAY12	DAY13	DAY14	DAY15	DAY16	DAY17	DAY18	DAY19	DAY20	DAY21	DAY22	DAY23	DAY24	DAY25	DAY26	DAY27	DAY28	DAY29	DAY30	DAY31	DAY32	DAY33	DAY34	DAY35	DAY36	DAY37	DAY38	DAY39	DAY40	DAY41	DAY42	DAY43	DAY44	DAY45	DAY46	DAY47	DAY48	DAY49
P13	DAY1	DAY2	DAY3	DAY4	DAY5	DAY6	DAY7	DAY8	DAY9	DAY10	DAY11	DAY12	DAY13	DAY14	DAY15	DAY16	DAY17	DAY18	DAY19	DAY20	DAY21	DAY22	DAY23	DAY24	DAY25	DAY26	DAY27	DAY28	DAY29	DAY30	DAY31	DAY32	DAY33	DAY34	DAY35	DAY36	DAY37	DAY38	DAY39	DAY40	DAY41	DAY42	DAY43	DAY44	DAY45	DAY46	DAY47	DAY48	DAY49
P14	DAY1	DAY2	DAY3	DAY4	DAY5	DAY6	DAY7	DAY8	DAY9	DAY10	DAY11	DAY12	DAY13	DAY14	DAY15	DAY16	DAY17	DAY18	DAY19	DAY20	DAY21	DAY22	DAY23	DAY24	DAY25	DAY26	DAY27	DAY28	DAY29	DAY30	DAY31	DAY32	DAY33	DAY34	DAY35	DAY36	DAY37	DAY38	DAY39	DAY40	DAY41	DAY42	DAY43	DAY44	DAY45	DAY46	DAY47	DAY48	DAY49
P15	DAY1	DAY2	DAY3	DAY4	DAY5	DAY6	DAY7	DAY8	DAY9	DAY10	DAY11	DAY12	DAY13	DAY14	DAY15	DAY16	DAY17	DAY18	DAY19	DAY20	DAY21	DAY22	DAY23	DAY24	DAY25	DAY26	DAY27	DAY28	DAY29	DAY30	DAY31	DAY32	DAY33	DAY34	DAY35	DAY36	DAY37	DAY38	DAY39	DAY40	DAY41	DAY42	DAY43	DAY44	DAY45	DAY46	DAY47	DAY48	DAY49
[truncated: 40 more columns]
