# Supplementary material for: Biofilm-mediated antibiotic cross-protection: Acinetobacter baumannii-driven enhancement of Elizabethkingia anopheles
Source: Microbiol Spectr. 2026 Jun 16;14(7):e03349-25. doi: 10.1128/spectrum.03349-25 (PMC13340172; doi:10.1128/spectrum.03349-25)
Supplement: Data S3 — Resistance factors of A. baumannii AB2-1 and E. anophelis EA2-2. [file spectrum.03349-25-s0003.xlsx]

## Sheet: Sheet1
Supplementary Data 3. Resistance factors of A. baumannii AB2-1 and E. anophelis EA2-2
Resistance factors of A. baumannii AB2-1
reduced permeability	antibiotic inactivation								antibiotic target alteration		antibiotic efflux
peptide	aminoglycoside					beta-lactamases			fluoroquinolone		MATE family		RND family														MFS family		SMR family
LpsB	APH(3'')-Ib	APH(6)-Id	ANT(3'')-IIc	APH(3')-Ia	AAC(6')-Ib7	ADC-30	OXA-23	OXA-66	parC	gyrA	abeM	AbaQ	adeF	adeG	adeL	adeH	rsmA	adeS	adeR	adeA	adeB	adeC	adeK	adeJ	adeI	adeN	tet(B)	tetR	abeS	AmvA	abeS	AbaF
Resistance factors of E. anophelis EA2-2
antibiotic inactivation				antibiotic efflux
macrolide	beta-lactamases			RND family	SMR family
EreD	CME-1	BlaB-29	GOB-38	adeF	qacG	qacJ
