# Supplementary material for: Biofilm-mediated antibiotic cross-protection: Acinetobacter baumannii-driven enhancement of Elizabethkingia anopheles
Source: Microbiol Spectr. 2026 Jun 16;14(7):e03349-25. doi: 10.1128/spectrum.03349-25 (PMC13340172; doi:10.1128/spectrum.03349-25)
Supplement: Data S4 — Virulence factors of A. baumannii AB2-1 and E. anophelis EA2-2. [file spectrum.03349-25-s0004.xlsx]

## Sheet: Ab2.1.VFs
Supplementary Data 4. Virulence factors of A. baumannii AB2-1 and E. anophelis EA2-2
Virulence factors of A. baumannii AB2-1
Symbol	Virulence factor
icmF1	Hcp secretion island-1 encoded type VI secretion system (H-T6SS)
PM1570	MapA
ureG	Urease
ureF	Urease
ureB	Urease
ureA	Urease
ureA	Urease
icl	Isocitrate lyase
hlyA	Hemolysin, HlyA
tuf	EF-Tu
ppk	type IV pili
aatC	ABC transporter for dispersin
mig-5	Mig-5
iroN	Salmochelin
aslA	AslA
pvdO	Pyoverdine
flmH	Polar flagella
PA2383	pyoverdine
flmH	Polar flagella
flmH	Polar flagella
pgaC	PNAG (Polysaccharide poly-N-acetylglucosamine)
pgaB	PNAG (Polysaccharide poly-N-acetylglucosamine)
mip	Mip
AB57_0993	Heme utilization
AB57_0992	Heme utilization
hemO	Heme utilization
AB57_0990	Heme utilization
AB57_0989	Heme utilization
AB57_0988	Heme utilization
M3Q_1212	Heme utilization
AB57_0986	Heme utilization
M3Q_1210	Heme utilization
AB57_0984	Heme utilization
qbsN	thioquinolobactin
ABK1_0906	Heme utilization
capD	Polyglutamic acid capsule
farB	FarAB
farA	FarAB
hemB	Heme biosynthesis
hcnC	Hydrogen cyanide production
pilT	Type IV pili biosynthesis
pilU	Type IV pili biosynthesis
fur	Fur
algC	Alginate biosynthesis
ompA	Pore-forming protein
flhG	Flagella
essC	Type VII secretion system
coxH2/rimL	T4SS effectors
tuf	EF-Tu
kasB	FAS-II
EC55989_3333	SCI-I T6SS
pvdJ	Pyoverdine
ptxR	pyoverdine
kdtB	LPS
hemA	Heme biosynthesis
panD	Pantothenate synthesis
acpXL	LPS
flmH	Polar flagella
mlsB	Mycolactone
scpB	Fibronectin-binding protein
wcbT	Capsule I
pdtorfM	Pyridine-2,6-dithiocarboxylic acid (PDTC)
RSp0731	T3SS
ligA	Fibronectin-binding protein
flhF	HexNAc
cmaU	Phytotoxin coronatine
farA	FarAB
nuoG	NuoG
scrC	lateral flagella
bfmS	BfmRS
bfmR	Two-component system
pilS	Type IV pili biosynthesis
phzF1	Phenazines biosynthesis
BJAB0715_01024	Heme utilization
pdtorfI	Pyridine-2,6-dithiocarboxylic acid (PDTC)
qbsN	thioquinolobactin
clbF	colibactin
PA2383	pyoverdine
ricA	RicA
mbtI	Mycobactin
Cj1437c	Capsule
rpoN	type IV pili
btrW	T3SS
MGA_1142	MG1142
xcpR	xcp secretion system
proC	Proline synthesis
fliI	Flagella
ML1683	histone-like protein (Hlp)/laminin-binding protein (LBP)
vabS	Vanchrobactin
fadD13	MymA operon
panC	Pantothenate synthesis
comE1	Fibronectin-binding protein
cylG	Beta-hemolysin/cytolysin
relA	RelA
sbnA	staphyloferrin B
gacS	GacS/GacA two-component system
cylG	Beta-hemolysin/cytolysin
qbsC	thioquinolobactin
scrC	lateral flagella
adeF	AdeFGH efflux pump/transport autoinducer
aatC	ABC transporter for dispersin
mtrE	MtrCDE
flmH	Polar flagella
nrpG	yersiniabactin-related
kasB	FAS-II
flmH	Polar flagella
cylI	Beta-hemolysin/cytolysin
BAV0086	LPS
pilF	Type IV pili biosynthesis
ndk	Nucleoside diphosphate kinase
rfpB	O-antigen
clpP	ClpP
tig/ropA	Trigger factor
psuA	vibrioferrin
ABZJ_00086	Capsule
ABZJ_00085	Capsule
fpvA	Pyoverdine receptors
lidL	Dot/Icm
orfM	LOS
lgt	Lipoprotein diacylglyceryl transferase
msrA/B(pilB)	Methionine sulphoxide reductase
exbD	Ton system
exbB	Ton system
ACICU_00878	Heme utilization
cfa8	Phytotoxin coronatine
htsC	NEAT-type surface protein, direct heme uptake system
lpxL	LPS
lpsB	LPS
leuD	Leucine synthesis
ABK1_0905	Heme utilization
katB	KatAB
fadD13	MymA operon
ptxR	pyoverdine
flmH	Polar flagella
hemN	Heme biosynthesis
hopJ1	P. syringae TTSS effectors
hemH	Heme biosynthesis
CLK_2301	Hemolysin
xcpT	xcp secretion system
xcpS	xcp secretion system
tuf	EF-Tu
CbuG_0575	T4SS effectors
pilB	Type IV pili
pilC	Type IV pili biosynthesis
pilD	Type IV pili biosynthesis
recN	Recombinational repair protein
farA	FarAB
clbD	colibactin
tuf	EF-Tu
mbtI	Mycobactin
xcpQ	xcp secretion system
epsC	EPS type II secretion system
hemD	Heme biosynthesis
hemC	Heme biosynthesis
algR	Alginate regulation
algZ	Alginate regulation
hasF	HasA-type hemophore-mediated heme uptake system
feoB	Ferrous iron transport
mrfI	mannose-resistant fimbriae, mrf
pbpG	PbpG
gacA	GacS/GacA two-component system
pilS	Type IV pili biosynthesis
pilR	Type IV pili biosynthesis
PA2760	Fibronectin-binding protein
fadD13	MymA operon
qbsN	thioquinolobactin
hlyA	Hemolysin, HlyA
farB	FarAB
sbnA	staphyloferrin B
fliI	HexNAc
hrcN	T3SS
pvuE	vibrioferrin
mntB	Manganese transport system
cmaU	Phytotoxin coronatine
B565_1123	Polar flagella
nrpG	yersiniabactin-related
pvdD	Pyoverdine
pvdJ	Pyoverdine
ppsA	PDIM (phthiocerol dimycocerosate) and PGL (phenolic glycolipid)biosynthesis and transport
clbF	colibactin
pvdL	Pyoverdine
abaR	Quorum sensing
abaI	Quorum sensing
pdtorfO	Pyridine-2,6-dithiocarboxylic acid (PDTC)
tgs4	MymA operon
ptxR	pyoverdine
fpvA	Pyoverdine receptors
ABZJ_00085	Capsule
ABZJ_00086	Capsule
kasB	FAS-II
icl	Isocitrate lyase
BJAB07104_00106	Capsule
BJAB07104_00105	Capsule
pgi	Capsule
ACICU_00089	Capsule
ACICU_00088	Capsule
ABTW07_0095	Capsule
ABTW07_0094	Capsule
ABTW07_0093	Capsule
ABTW07_0092	Capsule
BJAB0868_00101	Capsule
ABTW07_0090	Capsule
ABTW07_0089	Capsule
BJAB0868_00098	Capsule
ABTW07_0087	Capsule
ABTW07_0086	Capsule
ABTW07_0085	Capsule
ABTW07_0084	Capsule
ABZJ_00078	Capsule
ABSDF0066	Capsule
ABTW07_0081	Capsule
BJAB0868_00089	Capsule
BJAB0868_00088	Capsule
mip	Mip
mip	Mip
BT9727_4951	Polysaccharide capsule
plc	Phospholipase C
plc	Phospholipase C
flmH	Polar flagella
fbpC	ABC transporter
lspA	Lipoprotein-specific signal peptidase II
lirB	Dot/Icm
pvdJ	Pyoverdine
ptxR	pyoverdine
CT396	MOMP
hopAJ2	P. syringae TTSS effectors
wbmM	LPS
fxbA	exochelin
adeF	AdeFGH efflux pump/transport autoinducer
mtrD	MtrCDE
ptxR	pyoverdine
purC	Purine synthesis
oatA	OatA
paa	Porcine attaching-effacing associated protein
senX3	SenX3
mprA	MprA/B
sadH	MymA operon
CbuK_0945	T4SS effectors
vgrG2	HSI-2
flmH	Polar flagella
phzS	Pyocyanin
scrC	lateral flagella
mbtJ	Mycobactin
crc	type IV pili
psuA	vibrioferrin
lpxC	LPS
cfcV	colonization factor Citrobacter (CFC) type IV fimbriae
fct	chrysobactin
mrsA/glmM	Exopolysaccharide
phzG1	Phenazines biosynthesis
waaA	LPS
mbtA	Mycobactin
ASA_3330	direct heme uptake system
corR	Phytotoxin coronatine
csrA	Cpi-2 encoded T3SS (SPI-2 like)
scrC	lateral flagella
pks	GPL locus
acsF	achromobactin
ptxR	pyoverdine
BJAB07104_01013	Heme utilization
lidL	Enhanced entry proteins
hisF	LPS
hisF	LPS
hisH2	LPS O-antigen (P. aeruginosa)
mprB	MprA/B
mprA	MprA/B
mig-5	Mig-5
flmH	Polar flagella
bauE	Acinetobactin
mtrD	MtrCDE
pilM	Type IV pili biosynthesis
pilN	Type IV pili
pilO	Type IV pili biosynthesis
pilP	Type IV pili biosynthesis
pilQ	Type IV pili biosynthesis
mlr6331	T3SS
pilA	type IV pili
ABZJ_00085	Capsule
ABZJ_00086	Capsule
relA	(p)ppGpp synthesis and hydrolysis
fimT	type IV pili
tapY1	Tap pili
pilE	type IV pili
pilE	type IV pili
lbtC	Legiobactin
sodCI	SodCI
CJJ81176_1419	Capsule biosynthesis and transport
Bcenmc03_0742	Capsule I
pvdH	Pyoverdine
ABZJ_01011	Heme utilization
fadE5	GPL locus
hitC	Haemophilus iron transport locus
mymA	MymA operon
fadE14	Mycobactin
Cj1435c	Capsule
fadE14	Mycobactin
flmH	Polar flagella
fadE14	Mycobactin
pdxA	Pse5Ac7Ac
plcD	Phospholipase D
cadF	CadF
scrC	lateral flagella
bvgS	Two-component system
CFF8240_1402	LOS
C8J_1075	LOS
ABAYE3812	Capsule
mynB/sacB	Capsule
ptxR	pyoverdine
fadE5	GPL locus
fadE5	GPL locus
lisK	LisR/LisK
bvrR	BvrR-BvrS
ireA	Iron-regulated element
ahpC	AhpC
secA2	Accessory secretion factor
ASA_0824	Hemolysin III
clbD	colibactin
pdtorfI	Pyridine-2,6-dithiocarboxylic acid (PDTC)
ompA	Outer membrane protein
tuf	EF-Tu
prsA2	Post-translocation chaperone
ABZJ_00085	Capsule
ABZJ_00086	Capsule
LLO_1443	Enhanced entry proteins
mtrD	MtrCDE
adeF	AdeFGH efflux pump/transport autoinducer
pilG	Type IV pili twitching motility related proteins
pilH	Type IV pili twitching motility related proteins
pilI	Type IV pili
pilJ	Type IV pili twitching motility related proteins
chpA	Type IV pili twitching motility related proteins
ABSDF2280	Heme utilization
alcS	alcaligin
vpdC	Dot/Icm
clbL	colibactin
tgs4	MymA operon
PSPPH_4310	Phytotoxin phaseolotoxin
exsA	T3SS
ppsC	PDIM (phthiocerol dimycocerosate)and PGL (phenolic glycolipid) biosynthesis and transport
nrpX	yersiniabactin-related
lptA	Phosphoethanolamine modification
regX3	RegX3
mprB	MprA/B
BJAB07104_01013	Heme utilization
flmH	Polar flagella
mtrE	MtrCDE
mtrD	MtrCDE
mtrC	MtrCDE
lap	Listeria adhesion protein
sigA/rpoV	Sigma A
bap	Biofilm-associated protein
bap	Biofilm-associated protein
capA	Capsule
CJJ81176_1162	LOS
mpa	Proteasome-associated proteins
bap	Biofilm-associated protein
htpB	Hsp60
mtrD	MtrCDE
ETAE_0884	T3SS
mps2	GPL locus
flmH	Polar flagella
lysA	Lysine synthesis
mrpI	Proteus-like (MR/P) fimbriae, mannose resistant (biofilm formation)
gtrB	LPS
sugC	Trehalose-recycling ABC transporter
lpxM	LPS
Rv0205	HasA-type hemophore-mediated heme uptake system
bscD	T6SS
exbD	Ton system
exbB	Ton system
alcS	alcaligin
CBUD_2172	T4SS effectors
sugC	Trehalose-recycling ABC transporter
hitB	Haemophilus iron transport locus
mucD	Alginate regulation
tuf	EF-Tu
pdxJ	Pse5Ac7Ac
flmH	Polar flagella
plr/gapA	Streptococcal plasmin receptor/GAPDH
mynA/sacA	Capsule
pgaC	PNAG (Polysaccharide poly-N-acetylglucosamine)
pbpG	PbpG
phzF1	Phenazines biosynthesis
hemL	Heme biosynthesis
ascF	achromobactin
dfoJ	desferrioxamine
ciuD	ciu iron uptake and siderophore biosynthesis system
siiE	BapA
ricA	RicA
pbpG	PbpG
ptxR	pyoverdine
fptX	pyochelin
fimX	type IV pili
PA2383	pyoverdine
qbsN	thioquinolobactin
clbB	colibactin
bauF	Acinetobactin
basA	Acinetobactin
basB	Acinetobactin
bauD	Acinetobactin
bauC	Acinetobactin
bauE	Acinetobactin
bauB	Acinetobactin
bauA	Acinetobactin
basC	Acinetobactin
basD	Acinetobactin
entE	Acinetobactin
basF	Acinetobactin
basG	Acinetobactin
barA	Acinetobactin
barB	Acinetobactin
basH	Acinetobactin
basI	Acinetobactin
basJ	Acinetobactin
hemE	Heme biosynthesis
clbP	colibactin
ABZJ_00085	Capsule
ABZJ_00086	Capsule
folE	TSS-1
trpD	Tryptophan synthesis
ireA	Iron-regulated element
iraB	Iron acquisition/assimilation locus
glnA1	Glutamine synthesis
sodB	SodB
algW	Alginate regulation
scrC	lateral flagella
lpg2936	Dot/Icm
fadE29	FadE29
chpD	Type IV pili twitching motility related proteins
hopAJ2	P. syringae TTSS effectors
ddrA	PDIM (phthiocerol dimycocerosate) and PGL (phenolic glycolipid) biosynthesis and transport
adeH	AdeFGH efflux pump/transport autoinducer
adeG	AdeFGH efflux pump/transport autoinducer
adeF	AdeFGH efflux pump/transport autoinducer
ptxR	pyoverdine
fliY	peritrichous flagella
YPA_2067	O-antigen
YPA_2067	O-antigen
fbpC	ABC transporter
phzF1	Phenazines biosynthesis
pilB2	type IV pili
mprA	MprA/B
armS	Cpi-1a + Cpi-1 (SPI-1 like)
fadE14	Mycobactin
iroE	Salmochelin
coxH3	T4SS effectors
rpoS	type IV pili
lpg2359	Dot/Icm
pvdH	Pyoverdine
mll6352	T3SS
mll6352	T3SS
mll6352	T3SS
hitC	Haemophilus iron transport locus
IlpA	IlpA
pgaA	PNAG (Polysaccharide poly-N-acetylglucosamine)
pgaB	PNAG (Polysaccharide poly-N-acetylglucosamine)
pgaC	PNAG (Polysaccharide poly-N-acetylglucosamine)
pgaD	PNAG (Polysaccharide poly-N-acetylglucosamine)
mbtJ	Mycobactin
ptxR	pyoverdine
cylG	Beta-hemolysin/cytolysin
pdtorfO	Pyridine-2,6-dithiocarboxylic acid (PDTC)
mps1	GPL locus
qbsC	thioquinolobactin
ctpV	Copper exporter
bvrS	BvrR-BvrS
regX3	RegX3
glnA1	Glutamine synthesis
lpxH	LOS
slrA	Streptococcal lipoprotein rotamase A
lap	Listeria adhesion protein
afrR	adhesive factor/rabbit 1 (AF/R1) pili
iutA	Aerobactin siderophore
ABZJ_00085	Capsule
ABZJ_00086	Capsule
fauA	alcaligin
mgtB	Mg2+ transport
mgtC	Mg2+ transport
flmH	Polar flagella
yhcA	achromobactin
plc	Phospholipase C
lap	Listeria adhesion protein
wzb	Capsular polysaccharide
ipaH2.5	Mxi-Spa TTSS effectors controlled by MxiE
ipaH2.5	Mxi-Spa TTSS effectors controlled by MxiE
galE	Polysaccharide capsule
argK	Phytotoxin phaseolotoxin
ABZJ_00085	Capsule
ABZJ_00086	Capsule
pilR	Type IV pili
bfmS	Two-component system
uppS	Capsule
EFAU085_01747	Capsule
mucP	Alginate regulation
omp89	Fibronectin-binding protein
lpxD	LPS
fabZ	LPS
lpxA	LPS
ABZJ_00085	Capsule
ABZJ_00086	Capsule
scrC	lateral flagella
ABZJ_00085	Capsule
ABZJ_00086	Capsule
ptxR	pyoverdine
pdtorfM	Pyridine-2,6-dithiocarboxylic acid (PDTC)
flhF	HexNAc
psuA	vibrioferrin
clpE	ClpE
VVA1298	vulnibactin
kdsA	LOS
eno	Streptococcal enolase
bsc1	Capsule
qbsN	thioquinolobactin
pdtorfO	Pyridine-2,6-dithiocarboxylic acid (PDTC)
wcbP	Capsule I
PA2760	Fibronectin-binding protein
clbL	colibactin
flmH	Polar flagella
hrpB	T3SS
pvdQ	Pyoverdine
cpsY	Capsule
pdtorfO	Pyridine-2,6-dithiocarboxylic acid (PDTC)
flmH	Polar flagella
pilR	Type IV pili biosynthesis
fadD13	MymA operon
ppsC	PDIM (phthiocerol dimycocerosate)and PGL (phenolic glycolipid) biosynthesis and transport
katA	Catalase
pvdJ	Pyoverdine
MCAN_29731	PDIM (phthiocerol dimycocerosate) and PGL (phenolic glycolipid)biosynthesis and transport
ptxR	pyoverdine
ABQ42352	MhaB1-MhaC
ABQ43328	MhaB2-MhaC
CbuG_0170	T4SS effectors
ptxR	pyoverdine
frpC	RTX toxin
farA	FarAB
farB	FarAB
exsA	T3SS
adhD	MymA operon
hmuT	ABC-type heme transporter
chuU	Hemin uptake
chuC	direct heme uptake system
clbL	colibactin
farA	FarAB
farB	FarAB
hasF	HasA-type hemophore-mediated heme uptake system
flmH	Polar flagella
sadH	MymA operon
lisK	LisR/LisK
regX3	RegX3
mtrC	MtrCDE
mtrD	MtrCDE
mtrE	MtrCDE
mymA	MymA operon
ucaA	uroepithelial cell adhesin (UCA)
ABZJ_00086	Capsule
ABZJ_00085	Capsule
mrkB	type 3 fimbriae (biofilm formation)
mrkC	type 3 fimbriae (biofilm formation)
mrkD	type 3 fimbriae (biofilm formation)
adhD	MymA operon
plcD	Phospholipase D
pvdM	Pyoverdine
ppk	type IV pili
adsA	AdsA
vabB	Vanchrobactin
angAch	anguibactin
hitC	Haemophilus iron transport locus
ddhD	O-antigen
cylG	Beta-hemolysin/cytolysin
qbsN	thioquinolobactin
ABZJ_00085	Capsule
ABZJ_00086	Capsule
flmH	Polar flagella
ABZJ_01011	Heme utilization
pbtB	Proteobactin
hitC	Haemophilus iron transport locus
chpD	Type IV pili twitching motility related proteins
flrA	Polar flagella
adhD	MymA operon
cylG	Beta-hemolysin/cytolysin
pdhB	PDH-B
scrC	lateral flagella
fmt	GPL locus
porB	PorB
ddrA	PDIM (phthiocerol dimycocerosate)and PGL (phenolic glycolipid) biosynthesis and transport
lpxB	LPS
fpvA	Pyoverdine receptors
dahP	Vanchrobactin
pvdY	Pyoverdine
iutA	Aerobactin siderophore
acsA	achromobactin
ascC	achromobactin
yhcA	achromobactin
angU	anguibactin
asbA	petrobactin
pdtorfO	Pyridine-2,6-dithiocarboxylic acid (PDTC)
fadE14	Mycobactin
prsA2	Post-translocation chaperone
ML1683	histone-like protein (Hlp)/laminin-binding protein (LBP)
CT396	MOMP
oppF	Capsule
oppA	Oligopeptide-binding protein
oppA	Oligopeptide-binding protein
irgA	Enterobactin receptors
exbB	Ton system
exbD	Ton system
exbD	Ton system
Rv1837c	Fibronectin-binding protein
mymA	MymA operon
xcpX	xcp secretion system
lspJ	Lsp type II secretion system
pilZ	type IV pili
nueA	Polar flagella
lpxK	LOS
msbA	LOS
ASA_1361	Polar flagella
ABSDF0072	Capsule
prsA2	Post-translocation chaperone
rtxB	RTX toxin
hilD	TTSS (SPI-1 encode)
ABZJ_00086	Capsule
ABZJ_00085	Capsule
fliZ	Pse5Ac7Ac
ucaA	uroepithelial cell adhesin (UCA)
fimB	Fimbriae
mrkC	type 3 fimbriae
mrkD	type 3 fimbriae (biofilm formation)
ptxR	pyoverdine
CbuG_0446	T4SS effectors
ABZJ_00086	Capsule
ABZJ_00085	Capsule
fbpC	ABC transporter
YPA_2067	O-antigen
YPA_2067	O-antigen
pebA	PEB1/CBF1
IlpA	IlpA
IlpA	IlpA
sugC	Trehalose-recycling ABC transporter
chpD	Type IV pili twitching motility related proteins
msrA/B(pilB)	Methionine sulphoxide reductase
cysE	Polysaccharide capsule
cpsY	Capsule
ptxR	pyoverdine
fbpC	ABC transporter
qbsN	thioquinolobactin
ppsE	PDIM (phthiocerol dimycocerosate) and PGL (phenolic glycolipid) biosynthesis and transport
ptxR	pyoverdine
flmH	Polar flagella
pvdN	pyoverdine
ptxR	pyoverdine
bscS	T6SS
pebA	PEB1/CBF1
fbpC	ABC transporter
YPA_2067	O-antigen
phoP	PhoP/R
csrA	Cpi-2 encoded T3SS (SPI-2 like)
flmH	Polar flagella
katA	Catalase
ABK1_0906	Heme utilization
ptxR	pyoverdine
fadD13	MymA operon
pdtorfO	Pyridine-2,6-dithiocarboxylic acid (PDTC)
ptxR	pyoverdine
fadE5	GPL locus
qbsN	thioquinolobactin
pdtorfO	Pyridine-2,6-dithiocarboxylic acid (PDTC)
cylG	Beta-hemolysin/cytolysin
clbD	colibactin
pdtorfI	Pyridine-2,6-dithiocarboxylic acid (PDTC)
pdtorfO	Pyridine-2,6-dithiocarboxylic acid (PDTC)
qbsN	thioquinolobactin
hitB	Haemophilus iron transport locus
sugC	Trehalose-recycling ABC transporter
ptxR	pyoverdine
ricA	RicA
clbD	colibactin
hcnB	Hydrogen cyanide production
hcnC	Hydrogen cyanide production
ABZJ_00085	Capsule
ABZJ_00086	Capsule
qbsM	thioquinolobactin
ankL	Dot/Icm
bscA	T6SS
tssL/bscP	T6SS
tssK/bscO	T6SS
tssA/bscE	T6SS
tssH/clpV/bscF	T6SS
bscD	T6SS
bscC	T6SS
tssM/icmF/bscB	T6SS
tssG/bscG	T6SS
tssF/bscH	T6SS
tssE/bscI	T6SS
tssD/hcp/bscJ	T6SS
tssC/bscK	T6SS
tssB/bscL	T6SS
hitC	Haemophilus iron transport locus
adhD	MymA operon
lidL	Enhanced entry proteins
ptxR	pyoverdine
SG1048	T6SS
vgrG2	HSI-2
clbD	colibactin
qbsN	thioquinolobactin
lpxL	LPS
cdpA	CdpA
eps9	Capsule
rtxD	RTX toxin
rtxB	RTX toxin
ddrA	PDIM (phthiocerol dimycocerosate)and PGL (phenolic glycolipid) biosynthesis and transport
kpsF	Capsule biosynthesis and transport
proC	Proline synthesis
cmaU	Phytotoxin coronatine
ctpV	Copper exporter
cpsY	Capsule
ddhD	O-antigen
flmH	Polar flagella
qbsN	thioquinolobactin
oprE	Fibronectin-binding protein
ahpC	AhpC
bscD	T6SS
clpC	ClpC
cfcV	colonization factor Citrobacter (CFC) type IV fimbriae
vfr	type IV pili
MG_301	GAPDH
csrA	Carbon storage regulator A
ABZJ_00086	Capsule
ABZJ_00085	Capsule
YpsIP31758_B0108	icm/dot type IVB locus
ABZJ_00086	Capsule
ABZJ_00085	Capsule
mymA	MymA operon
sadH	MymA operon
sadH	MymA operon
mymA	MymA operon
mll6352	T3SS
lidL	Dot/Icm
lidL	Enhanced entry proteins
lidL	Enhanced entry proteins
SG1048	T6SS
vgrG2	HSI-2
IlpA	IlpA
scrC	lateral flagella
fpvA	Pyoverdine receptors
hitC	Haemophilus iron transport locus
hrpH	T3SS
fimL	type IV pili
lptA	Phosphoethanolamine modification
lptA	Phosphoethanolamine modification
Virulence factors of E. anophelis EA2-2
Symbol	Virulence factor
sigM	Sigma M
fliZ	Pse5Ac7Ac
clbP	colibactin
clbP	colibactin
endoS	EndoS
nuoG	NuoG
fliI	Flagella
CLD_1633	Hemolysin
wcbR	Capsule I
Psyr_0586	TccC-type insecticidal toxins
pat1	Phospholipase A2
fct	chrysobactin
msrA/B(pilB)	Methionine sulphoxide reductase
oatA	OatA
algZ	Alginate regulation
algR	Alginate regulation
clbD	colibactin
brkB	BrkAB system
flmH	Polar flagella
ibeB	CFA/I fimbriae
adeG	AdeFGH efflux pump/transport autoinducer
mtrC	MtrCDE
ddrA	PDIM (phthiocerol dimycocerosate)and PGL (phenolic glycolipid) biosynthesis and transport
fadE14	Mycobactin
hopJ1	P. syringae TTSS effectors
ipaH2.5	Mxi-Spa TTSS effectors controlled by MxiE
qbsM	thioquinolobactin
clbP	colibactin
clbP	colibactin
wcbT	Capsule I
pdtorfM	Pyridine-2,6-dithiocarboxylic acid (PDTC)
Cj0883c	Flagella
btrS	T3SS
ibeB	CFA/I fimbriae
adeG	AdeFGH efflux pump/transport autoinducer
adeF	AdeFGH efflux pump/transport autoinducer
hlyB	Alpha-hemolysin
iroN	Salmochelin
sbnA	staphyloferrin B
wbmI	LPS
hitC	Haemophilus iron transport locus
fliZ	Pse5Ac7Ac
essC	T7SS
pchR	Pyochelin
algR	Alginate regulation
mgtC	Mg2+ transport
YE105_C0310	TTSS (chromosomally encoded)
ctpV	Copper exporter
ompA	Pore-forming protein
pilR	Type IV pili biosynthesis
ctpV	Copper exporter
algR	Alginate regulation
algZ	Alginate regulation
ligA	Fibronectin-binding protein
nuc	Thermonuclease
flmH	Polar flagella
ipaH2.5	Mxi-Spa TTSS effectors controlled by MxiE
ddrA	PDIM (phthiocerol dimycocerosate) and PGL (phenolic glycolipid) biosynthesis and transport
clpP	ClpP
ABB77406	T3SS
cfcV	colonization factor Citrobacter (CFC) type IV fimbriae
ipaH2.5	Mxi-Spa TTSS effectors controlled by MxiE
flmH	Polar flagella
ibeB	Ibes
iraB	Iron acquisition/assimilation locus
iraB	IraAB
iraB	IraAB
irgA	Enterobactin receptors
mprA	MprA/B
senX3	SenX3
zmp1	Zn++ metallophrotease
zmp1	Zn++ metallophrotease
plcD	Phospholipase D
prsA2	Post-translocation chaperone
fliZ	Pse5Ac7Ac
hisF	LPS
hisF2	LPS O-antigen (P. aeruginosa)
hisH2	LPS O-antigen (P. aeruginosa)
CFF8240_1415	LOS
Cj1437c	Capsule
farB	FarAB
kasB	FAS-II
clbP	colibactin
pvuA	vibrioferrin
clbD	colibactin
capD	Polyglutamic acid capsule
ASA_3330	direct heme uptake system
IlpA	IlpA
fbpC	ABC transporter
adeF	AdeFGH efflux pump/transport autoinducer
adeG	AdeFGH efflux pump/transport autoinducer
mtrE	MtrCDE
ASA_1361	Polar flagella
mycP4	ESX-4 (T7SS)
oprF	Fibronectin-binding protein
clbP	colibactin
ipaH2.5	Mxi-Spa TTSS effectors controlled by MxiE
letA	LetA/LetS two component
hrpH	T3SS
clpC	ClpC
aec15	ACE T6SS
kasB	FAS-II
clbP	colibactin
adhD	MymA operon
exsA	T3SS
angAch	anguibactin
sodB	SodB
exsA	T3SS1
eptC	Pse5Ac7Ac, Pse5Ac7Am, Pse8OAc, Pse5Am7AcGlnAc
farA	FarAB
devR/dosR	DevR/S
flmH	Polar flagella
ddrA	PDIM (phthiocerol dimycocerosate) and PGL(phenolic glycolipid) biosynthesis and transport
sadH	MymA operon
clbF	colibactin
clbP	colibactin
mtrD	MtrCDE
clbP	colibactin
legP	Dot/Icm
katG	Catalase-peroxidase
fct	chrysobactin
pchR	Pyochelin
pchR	Pyochelin
viuB	Vibriobactin utilization
fpvA	Pyoverdine receptors
orfM	LPS O-antigen (P. aeruginosa)
MGA_1142	MG1142
ABZJ_00082	Capsule
lpg0779	LPS
purC	Purine synthesis
lap	Listeria adhesion protein
wbpE	LPS O-antigen (P. aeruginosa)
galE	LOS
sugC	Trehalose-recycling ABC transporter
fbpC	ABC transporter
ipaH2.5	Mxi-Spa TTSS effectors controlled by MxiE
mtrC	MtrCDE
adeG	AdeFGH efflux pump/transport autoinducer
adeH	AdeFGH efflux pump/transport autoinducer
fadD13	MymA operon
argK	Phytotoxin phaseolotoxin
ptxR	pyoverdine
lpg1356	Enhanced entry proteins
hrpX	T3SS
hrpY	T3SS
ascF	achromobactin
iap/cwhA	Cell wall hydrolase
gtrB	LPS
wbkA	LPS
trpD	Tryptophan synthesis
mbtI	Mycobactin
qbsC	thioquinolobactin
pvdJ	Pyoverdine
tuf	EF-Tu
hemN	Heme biosynthesis
sbnD	staphyloferrin B
hcnC	Hydrogen cyanide production
wzb	Capsular polysaccharide
tuf	EF-Tu
orfM	LOS
pdtorfO	Pyridine-2,6-dithiocarboxylic acid (PDTC)
clbD	colibactin
cbrD	achromobactin
hmuU	ABC-type heme transporter
flmH	Polar flagella
ndk	Nucleoside diphosphate kinase
sigA/rpoV	Sigma A
ahpC	AhpC
devS	DevR/S
esrB	T3SS
clbF	colibactin
dfoJ	desferrioxamine
dfoA	desferrioxamine
dfoC	desferrioxamine
dfoC	desferrioxamine
ddrA	PDIM (phthiocerol dimycocerosate)and PGL (phenolic glycolipid) biosynthesis and transport
fct	chrysobactin
mprA	MprA/B
senX3	SenX3
sodB	SodB
vgrG3	HSI-3
ipaH2.5	Mxi-Spa TTSS effectors controlled by MxiE
algR	Alginate regulation
mtrC	MtrCDE
adeG	AdeFGH efflux pump/transport autoinducer
mtrE	MtrCDE
alcS	alcaligin
mpa	Proteasome-associated proteins
lisK	LisR/LisK
mprA	MprA/B
fagC	ABC transporter
pgaC	PNAG (Polysaccharide poly-N-acetylglucosamine)
ideR	Iron-dependent regulator
motD	Flagella
pdhB	PDH-B
wcbT	Capsule I
farA	FarAB
pdtorfO	Pyridine-2,6-dithiocarboxylic acid (PDTC)
mps1	GPL locus
letA	LetA/LetS two component
hrpX	T3SS
pilR	Type IV pili biosynthesis
mtrD	MtrCDE
adeF	AdeFGH efflux pump/transport autoinducer
prrB	PrrA/B
mprA	MprA/B
ctpV	Copper exporter
phoR	PhoP/R
relA	(p)ppGpp synthesis and hydrolysis
CbuG_2077	T4SS effectors
pvdJ	Pyoverdine
lirB	Dot/Icm
plc	Phospholipase C
ipaH2.5	Mxi-Spa TTSS effectors controlled by MxiE
mprA	MprA/B
lisK	LisR/LisK
qbsI	thioquinolobactin
chpD	Type IV pili twitching motility related proteins
alcS	alcaligin
fbpC	ABC transporter
pdtorfO	Pyridine-2,6-dithiocarboxylic acid (PDTC)
leuD	Leucine synthesis
algZ	Alginate regulation
algR	Alginate regulation
kpsF	Capsule biosynthesis and transport
kdsA	LOS
sbnA	staphyloferrin B
wcbT	Capsule I
algI	Alginate
mip	Mip
DVUA0119	T3SS
kdsB	LOS
yhxB/manB	LOS
gtrB	LPS
proC	Proline synthesis
algR	Alginate regulation
farB	FarAB
ipaH2.5	Mxi-Spa TTSS effectors controlled by MxiE
fadD13	MymA operon
mtrC	MtrCDE
adeG	AdeFGH efflux pump/transport autoinducer
pdhB	PDH-B
sadH	MymA operon
SSU05_0574	Capsule
ompA	Pore-forming protein
sigL	Sigma L
msrA/B(pilB)	Methionine sulphoxide reductase
piplc	Phosphatidylinositol-specific phospholipase C (PI-PLC)
flmH	Polar flagella
mprA	MprA/B
lisK	LisR/LisK
ipaH2.5	Mxi-Spa TTSS effectors controlled by MxiE
mgtC	Magnesium transport
mgtB	Mg2+ transport
adeF	AdeFGH efflux pump/transport autoinducer
mtrD	MtrCDE
qbsC	thioquinolobactin
ddrA	PDIM (phthiocerol dimycocerosate) and PGL (phenolic glycolipid) biosynthesis and transport
ipaH2.5	Mxi-Spa TTSS effectors controlled by MxiE
lpxD	3-hydroxymyristoyl] glucosamine N-acyltransferase [LPS
lpxA	LOS
lpxC	LOS
lpxD	3-hydroxymyristoyl] glucosamine N-acyltransferase [LPS
farB	FarAB
algR	Alginate regulation
algZ	Alginate regulation
clbB	colibactin
aslA	AslA
hasA	Capsule
ugd	Capsule
ASA_3329	direct heme uptake system
phuS	direct heme uptake system
fmt	GPL locus
chuV	Chu
hutC	direct heme uptake system
hmuT	direct heme uptake system
COXBURSA331_A0369	T4SS effectors
hitC	Haemophilus iron transport locus
pilR	Type IV pili biosynthesis
pilS	Type IV pili biosynthesis
flhF	Flagella
ompA	Pore-forming protein
adhD	MymA operon
chpD	Type IV pili twitching motility related proteins
lpg1661	Dot/Icm
mps1	GPL locus
wbfT	Capsular polysaccharide
pdxJ	Pse5Ac7Ac
OG1RF_10550	Hyaluronidase
OG1RF_10550	Hyaluronidase
pchA	Pyochelin
pdhB	PDH-B
lpg2936	Dot/Icm
gacS	GacS/GacA two-component system
fimZ	type 1 fimbriae
sbnA	staphyloferrin B
tuf	EF-Tu
panC	Pantothenate synthesis
rtxB	RTX toxin
ddrA	PDIM (phthiocerol dimycocerosate)and PGL (phenolic glycolipid) biosynthesis and transport
rmlA	GPL locus
M3Q_285	Capsule
rmlC	Capsular polysaccharide
waaE	LOS
capL	Capsule
ddhD	O-antigen
cylG	Beta-hemolysin/cytolysin
ABBFA_003452	Capsule
pglC	N-linked protein glycosylation
STER_1062	Capsule
YE105_C1175	O-antigen
ACICU_00071	Capsule
ABK1_0084	Capsule
BCE_5395	Polysaccharide capsule
wzc	Capsular polysaccharide
hlyB	Alpha-hemolysin
wbpZ	LPS
capJ	Capsule
lsgC	LOS
wchL	Capsule
epsK	Capsule
C8J_1341	Capsule biosynthesis and transport
epsK	Capsule
lgtC	LOS synthesis
cps4H	Capsule
rgp	Capsule
rgp	Capsule
per	LPS
BALH_4777	Polysaccharide capsule
YPK_3179	O-antigen
SGO_1723	Capsule
aatC	ABC transporter for dispersin
sigM	Sigma M
rpoN	type IV pili
msbA	LOS
hemN	Heme biosynthesis
kdtB	LPS
gluP	LPS
ricA	RicA
clbD	colibactin
hmuV	ABC-type heme transporter
clpC	ClpC
flmH	Polar flagella
AB57_0103	Capsule
ipaH2.5	Mxi-Spa TTSS effectors controlled by MxiE
flmH	Polar flagella
flmH	Polar flagella
gluP	LPS
cylG	Beta-hemolysin/cytolysin
CbuG_0446	T4SS effectors
cadF	CadF
eno	Streptococcal enolase
ankL	Dot/Icm
tuf	EF-Tu
napA	Neutrophil-activating protein (HP-NAP)
mucD	Alginate regulation
cfcV	colonization factor Citrobacter (CFC) type IV fimbriae
fotS	coli surface antigen CS18 (PCFO20)
CJJ81176_1162	LOS
qbsN	thioquinolobactin
ppsE	PDIM (phthiocerol dimycocerosate)and PGL (phenolic glycolipid) biosynthesis and transport
tuf	EF-Tu
BJAB07104_00096	Capsule
vabS	Vanchrobactin
ABTW07_0088	Capsule
sodB	SodB
katA	Catalase
fimE	Type I fimbriae
CJJ81176_1162	LOS
algR	Alginate regulation
ascF	achromobactin
ctpV	Copper exporter
pgi	Exopolysaccharide
sugC	Trehalose-recycling ABC transporter
pvuE	vibrioferrin
recN	Recombinational repair protein
farB	FarAB
farA	FarAB
qbsC	thioquinolobactin
fleQ	polar flagella
ipaH2.5	Mxi-Spa TTSS effectors controlled by MxiE
SMU.824	Capsule
pvdN	Pyoverdine
irtB	ABC transporter
msrA/B(pilB)	includes: thioredoxin, peptide methionine sulfoxide reductase MsrA (protein-methionine-S-oxide reductase; peptide Met(O) reductase) and peptide methio [Methionine sulphoxide reductase
panD	Pantothenate synthesis
hemA	Heme biosynthesis
hemC	Heme biosynthesis
hemE	Heme biosynthesis
aslA	AslA
iutA	Aerobactin siderophore
mucP	Alginate regulation
tuf	EF-Tu
algU	Alginate regulation
wcbP	Capsule I
vpdC	Dot/Icm
flmH	Polar flagella
feoB	FeoAB
manB	Exopolysaccharide
algZ	Alginate
algR	Alginate
sigE	Sigma E
basJ	Acinetobactin
hrpX	T3SS
devR/dosR	DevR/S
sigM	Sigma M
BCE_5384	Polysaccharide capsule
secA2	Accessory secretion factor
fct	chrysobactin
acr	achromobactin
ireA	Iron-regulated element
msrA/B(pilB)	Methionine sulphoxide reductase
rgpG	Capsule
lpg2359	Dot/Icm
clpC	ClpC
lysA	Lysine synthesis
manC	Capsule I
mprA	MprA/B
senX3	SenX3
STER_1440	Capsule
mpa	Proteasome-associated proteins
EFAU085_01747	Capsule
msbA	LOS
ssaN	TTSS (SPI-2 encode)
algU	Alginate regulation
gluP	LPS
EFD32_0765	BopD
rmlD	Capsular polysaccharide
omp89	Fibronectin-binding protein
uppS	Capsule
ptmA	O-linked flagellar glycosylation
EFAU004_00405	BopD
dhbA	Brucebactin
clbP	colibactin
C8J_1075	LOS
pdtorfM	Pyridine-2,6-dithiocarboxylic acid (PDTC)
pdxA	Pse5Ac7Ac
fleS/flrB	ND
hitC	Haemophilus iron transport locus
iap/cwhA	Cell wall hydrolase
kdtA/waaA	LOS synthesis
mprA	MprA/B
lisK	LisR/LisK
cyaB	Cya
lpxB	LPS
kasB	FAS-II
acpXL	LPS
folE	TSS-1
fotT	coli surface antigen CS18 (PCFO20)
tuf	EF-Tu
farB	FarAB
ipaH2.5	Mxi-Spa TTSS effectors controlled by MxiE
lpxK	LOS
ibeB	CFA/I fimbriae
adeG	AdeFGH efflux pump/transport autoinducer
mtrC	MtrCDE
hemH	Heme biosynthesis
ricA	RicA
flhF	HexNAc
fxbA	exochelin
mlsA2	Mycolactone
fpvR	pyoverdine
btrS	T3SS
pdhB	PDH-B
fur	Fur
acsF	achromobactin
phzG1	Phenazines biosynthesis
panD	Pantothenate synthesis
mtrD	MtrCDE
exsA	T3SS1
htpB	Hsp60
wbfT	Capsular polysaccharide
sadH	MymA operon
entE	Acinetobactin
wcbR	Capsule I
rtxA	RTX toxin
fagC	ABC transporter
fpvA	Pyoverdine receptors
bauE	pseudomonine
hemB	Heme biosynthesis
Cj1437c	Capsule
icl	Isocitrate lyase
lpxH	LOS
hutA	direct heme uptake system
plr/gapA	Streptococcal plasmin receptor/GAPDH
aslA	AslA
pvdO	Pyoverdine
aut	Autolysin (GW protein)
hemL	Heme biosynthesis
CFF8240_1412	LOS
crc	type IV pili
ylxH	Pse5Ac7Ac
orbA	ornibactin
ppk	type IV pili
CT396	MOMP
lpg2370	Dot/Icm
